# Supplementary material for: The complete mitochondrial genome of the sexual oribatid mite Steganacarus magnus: genome rearrangements and loss of tRNAs
Source: BMC Genomics. 2008 Nov 7;9:532. doi: 10.1186/1471-2164-9-532 (PMC2588462; doi:10.1186/1471-2164-9-532)
Supplement: Additional File 1 — Annotation of the mitochondrial genome of Steganacarus magnus. 1AT skew = (A-T)/(A+T), 2GC skew = (C-G)/(C+G), *skews at 4-fold degenerate sites. [file 1471-2164-9-532-S1.xls]

## Sheet: Steganacarus
Table 1 Annotation of the mitochondrial genome of Steganacarus magnus
gene	location	size (bp)	size (aa)	proportion of nucleotides				AT skew1	AT/4*	CG skew	CG/4*	start codon	stop codon	anti codon	intergenic
				A	C	G	T								nucleotides
cox1	1-1534	1534	511	25.2	13.2	16.3	45.3	-0.29	-0.35	-0.11	-0.70	ATG	T
cox2	1535-2203	669	223	28.0	13.3	14.2	44.5	-0.23	-0.28	-0.03	0.17	ATG	stem loop
atp8	2204-2353	150	50	35.3	8.0	9.3	47.3	-0.15	-0.29	-0.08		ATT	TAG
atp6	2350-2999	650	216	26.2	12.6	7.5	53.7	-0.34	-0.57	0.25	0.00	ATA	TA
cox3	3000-3785	786	262	25.7	12.6	14.4	47.1	-0.29	-0.23	-0.07	-0.33	ATG	TAA		39
nad3	3825-4161	337	112	27.9	8.0	14.5	49.6	-0.28	-0.28	-0.29	-0.43	ATT	T		127
tRNA-Leu	4289-4339	51												TAA
nad5	4340-5927	1588	529	32.0	12.1	12.2	43.7	-0.15	0.02	-0.004	0.36	ATT	T		13
tRNA-His	5941-5997	57	-											GTG
nad4	5998-7260	1263	421	28.2	12.8	12.0	47.0	-0.25	-0.18	0.03	-0.22	ATT	TTT
nad4L	7256-7522	267	89	26.6	12.7	10.5	50.2	-0.31	-0.06	0.09	1.00	ATG	TAA		3
tRNA-Pro	7526-7581	56												AGG	2
nad6	7584-7988	405	135	32.8	13.1	9.9	44.2	-0.15	-0.16	0.14	0.20	ATT	TAA
cob	7988-9050	1063	354	29.6	15.9	12.8	41.7	-0.17	-0.15	0.11	-0.06	ATG	T
tRNA-Trp	9051-9106	56												TCA	26
nad2	9133-10089	957	319	37.2	12.5	10.1	40.1	-0.04	0.15	0.11	0.00	ATC	TA		46
tRNA-Gln	10136-10202	67												TTG	45
tRNA-Ser	10248-10304	57												TGA
rrnL	10305-11296	992		34.7	9.3	14.2	41.8	-0.1		-0.21
nad1	11297-12190	894	299	22.9	11.2	15.5	50.4	-0.38	-0.59	-0.16	0.16	ATG	TAA
rrnS	12191-12799	609		30.0	10.5	15.1	44.3	-0.19		-0.18
LNR	12800-13818	1019		37.3	12.0	12.4	38.4	-0.01		-0.02
1 AT skew=(A-T)/(A+T)		2 CG skew=(C-G)/(C+G)			* skews at 4-fold degenerated sites
