# Supplementary material for: The complete mitochondrial genome of the sexual oribatid mite Steganacarus magnus: genome rearrangements and loss of tRNAs
Source: BMC Genomics. 2008 Nov 7;9:532. doi: 10.1186/1471-2164-9-532 (PMC2588462; doi:10.1186/1471-2164-9-532)
Supplement: Additional File 2 — Initial primers for PCR amplifications of the mitochondrial genome of Steganacarus magnus. rrnS = small ribosomal subunit, cob = cytochrome b, cox1 = cytochrome c oxidase subunit I, * used with Steg 5. [file 1471-2164-9-532-S2.xls]

## Sheet: Tabelle1
Table 2 Initial primers for PCR amplifications of the mitochondrial genome of Steganacarus magnus
	region	primer pair	orientation	primer sequence (5'-3')			reference
	rrnS	12SA	forward	TACTATGTTACGACTTAT			55
		12SB	reverse	AAACTAGGATTAGATACCC
	cob	CB3	forward	GAGGAGCAACTGTAATTACTAA			56
		CB4	reverse	AAAAGAAARTATCATTCAGGTTGAAT
	cox1	COIarch1	forward	GGTCAACAAATCATAAAGAYATYGG			57, modified by R.H. Thomas
		COIarch2	reverse	TAAACTTCAGGGTGACCAAAAAATCA
	rrnS-cob	Steg1	reverse	AAATCAGGTCAATGTTCGG			this paper
		Steg6	forward	CAATTAGAAATTACCCAG
	cob-cox1	Steg5	reverse	AAAAATCGGTTTAGAGTGG			this paper
		Steg8	forward	AAAGAAACTCCTTTTGG
		Steg10*	forward	AAGTTATGATTGTATACC
	rrnS=small ribosomal subunit
	cob=cytochrome b
	cox1=cytochrome c oxidase subunit I
	* used with Steg 5
